# Supplementary material for: Smartphone Photogrammetric Assessment for Head Measurements
Source: Sensors (Basel). 2023 Nov 6;23(21):9008. doi: 10.3390/s23219008 (PMC10648760; doi:10.3390/s23219008)
Supplement: Supplementary file 1 [file sensors-23-09008-s001.zip]

Archive with 1 entries (1 files):
- sensors-2669489-supplementary.pdf
